# Supplementary material for: Reduced form of Galectin-1 Suppresses Osteoclastic Differentiation of Human Peripheral Blood Mononuclear Cells and Murine RAW264 Cells In Vitro
Source: Biomolecules. 2024 Jan 17;14(1):121. doi: 10.3390/biom14010121 (PMC10813495; doi:10.3390/biom14010121)
Supplement: Supplementary file 1 [file biomolecules-14-00121-s001.zip]

Archive with 1 entries (1 files):
- biomolecules-2770108-supplementary.pdf
